# Supplementary material for: Safety, efficacy and utility of methods of transferring adhesive and cohesive Escherichia coli cells to microplates to avoid aerosols
Source: F1000Res. 2015 Jan 14;3:267. Originally published 2014 Nov 6. [Version 2] doi: 10.12688/f1000research.5659.2 (PMC4309163; doi:10.12688/f1000research.5659.2)
Supplement: Growth kinetics optical density readings for Experiments 1 and 2 — Dataset 120613 contains the raw Tecan output for Experiment 1. Only wells A11-H11 and A12-H12 are reported in this paper. Dataset 121813 contains the raw Tecan output for Experiment 2. Only wells A10-H10, A11-H11 and A12-H12 are reported in this paper. See the two .txt files for further information. [file f1000research-3-6437-s0000.tgz]

Archive with 1 entries (1 files):
- 95b909cf-1e27-4d0d-b30d-0d499bb4733d_Tecan_output.zip
